# Supplementary material for: Cyclin-Dependent Kinase CRK9, Required for Spliced Leader trans Splicing of Pre-mRNA in Trypanosomes, Functions in a Complex with a New L-Type Cyclin and a Kinetoplastid-Specific Protein
Source: PLoS Pathog. 2016 Mar 8;12(3):e1005498. doi: 10.1371/journal.ppat.1005498 (PMC4783070; doi:10.1371/journal.ppat.1005498)
Supplement: S1 Table — List of proteins that were identified in two CRK9-PTP tandem affinity purifications by LC/MS/MS. The list shows the protein IDs of the second, more comprehensive mass spectrometric analysis. All protein identifications with an Expect value smaller than 0.001 are listed and ranked according to their Mascot Scores. Proteins that were also identified in the first analysis are marked with an asterisk after their accession numbers. Peptides were identified in both the T. brucei brucei 927 and 427 genome databases at www.TriTrypDB.org. Annotations are according to the 927 database. Top-scoring and “hypothetical, conserved” proteins were analyzed by standard BLASTP searches of the Human Genome database. CRK9 complex subunits are highlighted in yellow, ribosomal proteins in green, non-ribosomal proteins in orange, and standard PTP purification contaminants in gray. (XLSX) [file ppat.1005498.s010.xlsx]

## Sheet: results
	Table S1. CRK9-PTP co-purified proteins
Rank	Score	Expectation	Accession #	Mr (Da)	% Coverage	emPAI	Annotation	Comment
1	13418	0	Tb927.2.4510 / Tb427.02.4510 *	85465	73.9	10.28	CRK9
2	9956	0	Tb927.10.9160 / Tb427.10.9160 *	71208	43.3	8.09	CYC12
3	2551	0	Tb927.1.2340 / Tb427.01.2340 *	49756	60.1	3.46	alpha tubulin
4	2419	0	Tb927.1.2330 / Tb11.v5.0469 *	49672	60.2	3.12	beta tubulin
5	1897	0	Tb927.11.11330 / Tb427tmp.01.3110 *	76002	52.7	3.12	HSP70
6	1797	0	Tb927.7.3880 *	87018	49.7	2.13	protein kinase	Domain PKc_DYRK_like (E=8.77e-135)
7	1358	0	Tb11.v5.1046 *	49075	41.5	1.99	elongation factor 1-alpha
8	1179	2.5e-114	Tb927.3.5050 / Tb427.03.5050 *	41830	57.1	2.97	60S ribosomal protein L4
9	1080	1.9e-104	Tb927.10.3930 / Tb11.v5.0501 *	29404	52.7	4.35	40S ribosomal protein S3A, putative
10	1014	8.9e-98	Tb927.10.14600 / Tb427.10.14600 *	28624	77.2	4.6	40S ribosomal protein S2, putative
11	1010	2.3e-97	Tb927.11.3590 / Tb427tmp.02.1085 *	30611	63.6	6.49	40S ribosomal protein S4, putative
12	1006	4.6e-97	Tb927.11.2050 *	34606	39.1	1.92	60S acidic ribosomal subunit protein, putative
13	991	1.8e-95	Tb927.11.3590 / Tb11.v5.1059 *	30625	59.6	6.49	40S ribosomal protein S4, putative
14	965	6.4e-93	Tb927.9.6070 / Tb427tmp.160.4450 *	30361	44.6	4.07	40S ribosomal protein S3, putative
15	936	5e-90	Tb927.9.5690 / Tb427tmp.160.4200 *	11083	99.2	11.73	60S acidic ribosomal protein, putative
16	878	2.9e-84	Tb927.8.6150 / Tb427.08.6150	25004	35.2	2.72	40S ribosomal protein S8, putative
17	874	8.4e-84	Tb927.7.1730 / Tb427.07.1730 *	27696	54	4.1	60S ribosomal protein L7, putative
18	817	4.4e-78	Tb927.11.11820 / Tb427tmp.01.3675	16212	61.7	8.6	40S ribosomal protein S17, putative
19	805	7.2e-77	Tb927.9.13970 / Tb427tmp.211.4520 *	36766	47.3	2.84	hypothetical conserved	Trypanosoma-specific, no human homolog
20	800	1.9e-76	Tb927.9.15110 / Tb427tmp.244.2730 *	34615	52.8	4.28	60S ribosomal protein L5, putative
21	796	5.5e-76	Tb11.v5.0243	17499	48.4	7.11	40S ribosomal protein S18, putative
22	795	6.3e-76	Tb927.10.350 / Tb11.v5.0564 *	58564	35.5	1.5	protein kinase, putative	Domain PKc_DYRK_like (E=1.77e-129)
23	742	1.3e-70	Tb927.11.9710 / Tb427tmp.01.1470	24601	60.8	4.28	60S ribosomal protein L10a, putative
24	724	7.6e-69	Tb927.9.10770 / Tb427tmp.211.2150	62195	37.8	1.71	Polyadenylate-binding protein 2
25	692	1.2e-65	Tb927.11.6300 / Tb427tmp.02.4170 *	21372	44.8	2.15	40S ribosomal protein S5, putative
26	689	2.3e-65	Tb927.11.10790 / Tb427tmp.01.2560	27592	61.8	2.81	40S ribosomal protein SA, putative
27	683	1.1e-64	Tb927.9.3920 / Tb427tmp.160.2490 *	23826	48.9	5.62	ribosomal protein S7, putative
28	661	1.8e-62	Tb927.3.1610 / Tb427.03.1610	74199	34.1	0.95	protein kinase, putative	Domain PKc_CLK (E=5.90e-57)
29	648	3.4e-61	Tb927.9.8070 / Tb427tmp.211.0110	24720	46.3	4.24	60S ribosomal protein L10, putative
30	647	4e-61	Tb927.9.15360 / Tb427tmp.244.2630 *	28405	36.4	3.91	40S ribosomal protein S6, putative
31	641	1.5e-60	Tb927.7.5180 / Tb427.07.5180	24667	49.5	2.21	60S ribosomal protein L23a, putative
32	634	7.4e-60	Tb927.10.190 / Tb427.10.190 *	28433	39.1	3.91	40S ribosomal protein S6, putative
33	632	1.4e-59	Tb927.10.11390 / Tb427.10.11390	21172	68.6	5.89	60S ribosomal protein L6, putative
34	605	5.9e-57	Tb927.4.1100 / Tb427.04.1100	18013	73.9	6.71	ribosomal protein L21E (60S), putative
35	588	3.2e-55	Tb927.7.2370 / Tb427.07.2370	19952	45.8	3.19	40S ribosomal protein S15, putative
36	588	3.4e-55	Tb927.10.3370 / Tb427.10.3370	11528	63	7.16	60S acidic ribosomal protein P2, putative
37	568	3.3e-53	Tb927.3.4170 / Tb427.03.4170 *	13001	37.2	5.5	CRK9AP
38	567	4.3e-53	Tb927.10.15290 / Tb427.10.15290	178152	21.5	0.29	hypothetical conserved	domain TBCC (E=1.13e-09) Tubulin binding cofactor C
39	555	6.7e-52	Tb927.10.1100 / Tb427.10.1100	21938	52.1	3.44	60S ribosomal protein L9, putative
40	541	1.8e-50	Tb927.4.1790 / Tb427.04.1790 *	54402	45.1	1.49	ribosomal protein L3, putative
41	539	2.3e-50	Tb927.10.560 Tb427.10.560	20075	38.9	3.16	40S ribosomal proteins S11, putative
42	535	6.1e-50	Tb927.10.10970 / Tb427.10.10970 *	80780	31.6	0.76	heat shock protein, putative
43	532	1.2e-49	Tb927.10.6400 / Tb427.10.6400	59466	37.4	1	chaperonin HSP60, mitochondrial precursor
44	529	2.5e-49	Tb927.9.11470 / Tb427tmp.211.2650	16284	51.3	2.48	60S ribosomal protein L27a
45	527	3.8e-49	Tb927.4.3550 / Tb427.04.3550	39091	26.7	0.88	60S ribosomal protein L13a, putative
46	525	6.8e-49	Tb927.3.3740	69133	34.4	0.82	hypothetical conserved	Zn finger (RING) protein, potential dsRNA-binding
47	501	1.6e-46	Tb927.1.3180 / Tb427.01.3180	20047	39	3.16	40S ribosomal protein S11, putative
48	493	9.3e-46	Tb927.7.1040 / Tb427.07.1040	16987	57	5.82	40S ribosomal protein S16, putative
49	475	6.3e-44	Tb927.9.11380 / Tb427tmp.211.2630	14953	45.6	2.88	60S ribosomal protein L23, putative
50	474	7.8e-44	Tb927.1.4680 / Tb427.01.4680	37288	36.3	1.17	hypothetical conserved	Trypanosoma-specific, no human homolog
51	469	2.4e-43	Tb927.8.1110 / Tb427.08.1110	22124	55.7	4.3	40S ribosomal protein S9, putative
52	465	6.2e-43	Tb927.10.5360 Tb427.10.5360	19274	56.5	3.4	40S ribosomal protein S10, putative
53	464	8e-43	Tb927.10.7330 / Tb427.10.7330	15674	29.5	1.83	40S ribosomal protein S24E, putative
54	454	8.5e-42	Tb927.9.12200 / Tb427tmp.211.3270	21651	40.1	2.11	60S ribosomal subunit protein L31, putative
55	418	3.4e-38	Tb11.0290	15503	58.2	1.85	40S ribosomal protein S14, putative
56	413	9.9e-38	Tb927.9.7590 / Tb427tmp.160.5580	22355	48.7	2.61	60S ribosomal protein L11, putative
57	406	5.3e-37	Tb927.7.710 / Tb427.07.710 *	70168	17.1	0.42	HSP70, putative
58	406	5.7e-37	Tb927.11.16280 / Tb427tmp.01.7960	28320	35	1.76	60S ribosomal protein L2, putative
59	382	1.1e-34	Tb927.10.11600 / Tb427.10.11600	66008	21.7	0.65	hypothetical conserved	RS domain, Trypanosoma-specific, no human homolog
60	378	3.3e-34	Tb927.11.3510 / Tb427tmp.02.1000 *	91873	8.1	0.14	hypothetical conserved	no human homolog
61	367	4.3e-33	Tb927.11.2990 / Tb427tmp.02.0490	46419	20.6	0.09	RNA-editing complex protein KREPB4
62	353	1.1e-31	Tb927.11.6320 / Tb427tmp.02.4190	53247	29.3	0.59	MRB1-associated protein
63	335	6e-30	Tb927.11.14130 / Tb427tmp.01.5720	20965	50.4	2.22	ribosomal protein L18, putative
64	335	6.7e-30	Tb927.6.2640 / Tb427.06.2640	57920	28.3	0.9	importin alpha subunit, putative (TbKap60)
65	334	7.7e-30	Tb927.6.5120 / Tb427.06.5120	10438	52.7	5.89	60S acidic ribosomal protein P2, putative
66	333	9.4e-30	Tb927.10.5460 / Tb427.10.5460	14586	40	3.04	60S ribosomal protein L24, putative
67	316	4.7e-28	Tb927.9.5750 / Tb427tmp.160.4250	22410	46.1	3.31	tryparedoxin peroxidase
68	313	1.1e-27	Tb927.10.15360 / Tb427.10.15360	192223	11	0.16	hypothetical conserved	DEAD-like helicase
69	299	2.8e-26	Tb927.11.14000 / Tb427tmp.01.5570	28774	37.8	1.72	RNA-binding protein NRBD1
70	296	5.7e-26	Tb927.10.1590 / Tb427.10.1590	12367	47.1	8.96	ribosomal protein L36, putative
71	295	6e-26	Tb927.10.270 / Tb427.10.270	15386	25.7	3.87	60S ribosomal protein L32, putative
72	295	6.6e-26	Tb927.5.1820 / Tb427.05.1820	10126	57.6	1.22	60S acidic ribosomal protein, putative
73	285	5.8e-25	Tb927.7.3080 / Tb427.07.3080	47288	31.9	1.01	hypothetical conserved	Trypanosoma-specific, no human homolog
74	285	6.9e-25	Tb927.11.11360 / Tb427tmp.01.3170	34668	18.7	1.04	receptor for activated C kinase 1 (RACK1)
75	282	1.2e-24	Tb927.11.6140 / Tb427tmp.02.4000	14636	48.1	3	40S ribosomal protein S15A, putative
76	278	3.1e-24	Tb927.2.820 *	60490	25.5	0.51	retrotransposon hot spot protein, putative
77	275	6.6e-24	Tb927.4.3150 / Tb427.04.3150	38135	27.7	0.72	hypothetical conserved	Trypanosoma-specific, no human homolog
78	273	9.7e-24	Tb927.10.9880 / Tb427.10.9880	21858	27.2	1.11	60S ribosomal protein L18, putative
79	273	9.9e-24	Tb927.11.11230 / Tb427tmp.01.3020	21514	46	1.59	40S ribosomal protein L14, putative
80	270	2.2e-23	Tb927.11.15880 / Tb427tmp.01.7535	15572	37.4	5.25	60S ribosomal protein L27, putative
81	268	3.5e-23	Tb927.11.6180	16850	49.6	2.35	60S ribosomal protein L28, putative
82	262	1.3e-22	Tb927.7.230 Tb427.07.230	11163	59.1	1.94	40S ribosomal protein S33, putative
83	262	1.4e-22	Tb927.6.4280 / Tb427.06.4280 *	39023	26.2	1.33	glyceraldehyde 3-phosphate dehydrogenase
84	257	3.8e-22	Tb927.9.11840	24059	32.5	1.34	hypothetical conserved	homolog of human pre-rRNA-processing protein PNO1 (E=9e-65)
85	254	8.7e-22	Tb927.10.8430 / Tb427.10.8430	16051	52.1	1.75	40S ribosomal protein S12, putative
86	252	1.4e-21	Tb927.11.6790 / Tb427tmp.02.4620	88968	27	0.45	predicted WD40 protein	BOP1
87	251	1.6e-21	Tb927.3.3310 / Tb427.03.3310	25412	37.7	1.24	60S ribosomal protein L13, putative
88	249	2.7e-21	Tb927.10.14580 / Tb427.10.14580	19048	37	1.92	60S ribosomal protein L17, putative
89	245	6.7e-21	Tb927.7.700	74204	19.6	0.25	hypothetical conserved	domain COG2319 (E=5.35e-08; WD40 repeat)
90	230	1.8e-19	Tb927.4.1860 / Tb427.04.1860	18834	47.9	1.95	ribosomal protein S19, putative
91	229	2.8e-19	Tb927.9.9950 / Tb427tmp.211.1480	55884	18.5	0.34	hypothetical conserved	no human homolog
92	226	4.9e-19	Tb927.5.4170 / Tb427.05.4170	11135	47.4	3.28	histone H4, putative
93	226	5e-19	Tb927.8.900 / Tb427.08.900	37395	22.1	0.55	splicing factor TSR1
94	224	7.3e-19	Tb927.10.2890 / Tb11.v5.0650	46563	26.5	0.43	enolase
95	223	1.1e-18	Tb927.9.13820 / Tb427tmp.211.4511	11069	54.7	3.28	kinetoplastid membrane protein KMP-11
96	219	2.5e-18	Tb927.4.2180	17010	44	1.61	60S ribosomal protein L35a, putative
97	204	9e-17	Tb927.11.9720 / Tb427tmp.01.1475	9622	80	2.48	40S ribosomal protein S27, putative
98	199	2.7e-16	Tb927.3.1370 / Tb427.03.1370	12552	58.7	2.64	40S ribosomal protein S25, putative
99	198	3.3e-16	Tb927.6.3740 / Tb427.06.3740	71430	24.8	0.5	HSP70, mitochondrial precursor, putative
100	197	4.5e-16	Tb927.11.3340 / Tb427tmp.02.0840	26640	21.9	0.59	RNA-binding protein RBP34, putative
101	197	4.2e-16	Tb927.8.6180 / Tb427.08.6180	16444	40.8	1.7	60S ribosomal protein L26, putative
102	196	5.1e-16	Tb927.8.1330 / Tb427.08.1330 *	30860	25	0.95	60S ribosomal protein L7a, putative
103	194	8.1e-16	Tb927.11.10160 / Tb427tmp.01.1920	15257	57	1.23	60S ribosomal protein L22, putative
104	189	2.5e-15	Tb927.2.5910 / Tb427.02.5910	17308	48.9	2.25	40S ribosomal protein S13, putative
105	188	3.1e-15	Tb927.8.760 / Tb427.08.760	35022	15.1	0.26	nucleolar RNA-binding protein Nopp44/46
106	185	6.1e-15	Tb927.10.1080 / Tb427.10.1080	15919	33.9	1.16	40S ribosomal protein S23, putative
107	178	3.2e-14	Tb927.9.8200 / Tb427tmp.211.0180	76367	20.2	0.18	hypothetical conserved	NOP7
108	171	1.6e-13	Tb927.2.5130	43530	31.1	0.33	hypothetical conserved	Trypanosomatid-specific, no human homolog
109	170	2.2e-13	Tb927.10.2240 / Tb427.10.2240	66436	21.4	0.21	hypothetical conserved	Domain NTF2 (E=6.74e-15)
110	169	2.5e-13	Tb927.10.220 / Tb427.10.220	10464	43.1	1.16	60S ribosomal protein L37a, putative
111	169	2.3e-13	Tb927.10.4740 / Tb427.10.4740	7401	40.1	3.97	nucleolar RNA-binding protein, putative
112	161	1.5e-12	Tb927.11.10960	71727	12.9	0.12	hypothetical conserved	similar to human alpha-ketoglutarate-dependent dioxygenase (E=2e-24)
113	154	7.8e-12	Tb927.11.4190 / Tb427tmp.02.1670	59183	21.6	0.23	hypothetical conserved	domain Proliferation-associated_protein_2G4 (E=4.66e-58)
114	152	1.2e-11	Tb927.9.5150 / Tb427tmp.160.3670 *	13563	21.9	0.35	ribosomal protein S6, putative
115	150	2.2e-11	Tb927.11.8200 / Tb427tmp.01.0355	12798	44.7	0.89	ribosomal protein S26, putative
116	149	2.6e-11	Tb927.2.6090 / Tb427.02.6090	12446	42.4	2.68	60S ribosomal protein L44
117	148	3.4e-11	Tb927.10.10460 / Tb427.10.10460	12562	34.2	1.63	histone H2B, putative
118	144	8.6e-11	Tb927.08.6030 / Tb427.08.6030	17566	14.4	0.26	60S ribosomal protein L12, putative
119	137	4.2e-10	Tb927.9.1810 / Tb427tmp.160.0700	15090	42.3	2.85	60S ribosomal protein L35, putative
120	133	9.2e-10	Tb927.9.8740 / Tb427tmp.211.0560	36961	13.7	0.4	RNA-binding protein DRBD3
121	131	1.4e-09	Tb927.4.4060 / Tb427.04.4060	104023	13.3	0.17	hypothetical conserved	putative chromosome segregation protein
122	126	4.7e-09	Tb927.7.2820 / Tb427.07.2820	14245	26.3	1.36	histone H2A, putative
123	125	6.2e-09	Tb927.10.14700	37678	14.9	0.39	hypothetical conserved	no human homolog
124	117	4.2e-08	Tb927.11.15180 / Tb427tmp.01.6835	12938	39.1	0.87	hypothetical conserved	no human homolog
125	115	6e-08	Tb927.9.5320	55412	16.7	0.35	nucleolar RNA binding protein, putative
126	110	1.9e-07	Tb927.11.11330 / Tb427tmp.02.5450	71403	10.8	0.19	HSP70
127	110	2.2e-07	Tb927.9.11270 / Tb427tmp.211.2570	61414	19	0.14	T-complex protein 1, eta subunit, putative
128	108	3.3e-07	Tb927.10.2370 / Tb427.10.2370	37648	22.2	0.24	La protein
129	105	7e-07	Tb927.8.3530 / Tb427.08.3530	37810	34	0.39	glycerol-3-phosphate dehydrogenase
130	105	7e-07	Tb927.3.1920 / Tb427.03.1920	66646	16	0.06	NOT5 protein
131	103	1.1e-06	Tb927.1.2430 / Tb427.01.2430	14741	45.5	0.73	histone H3, putative
132	97	3.9e-06	Tb927.10.4110 / Tb427.10.4110	11545	45.7	1.01	60S ribosomal protein L30
133	96	5.7e-06	Tb927.7.3680 / Tb427.07.3680	16972	31.8	0.62	ubiquitin/ribosomal protein S27a, putative
134	95	6.1e-06	Tb927.3.3950	62209	9.7	0.07	hypothetical conserved	no unambiguous human homolog
135	95	6.7e-06	Tb927.11.8050 / Tb427tmp.01.0490	59922	12.5	0.15	hypothetical conserved	putative SAS10 homolog (U3 processome complex, E=1.67e-17)
136	93	9.3e-06	Tb927.7.1780 / Tb427.07.1780	25956	16.5	0.17	Adenine phosphoribosyltransferase, putative
137	92	1.4e-05	H25N7.12	97751	18.7	0.09	retrotransposon hot spot protein, RHS4
138	91	1.8e-05	Tb927.8.4660 / Tb427.08.4660	117829	7.9	0.07	hypothetical conserved	putative homolog of human exportin-7 (E=3e-23)
139	90	2.2e-05	Tb927.9.5730 / Tb427tmp.160.4240	47586	10.6	0.19	nucleosome assembly protein-like protein
140	89	2.3e-05	Tb927.11.10030 / Tb427tmp.01.1790	8217	62.9	3.3	60S ribosomal protein L29, putative
141	89	2.4e-05	Tb927.8.3750 / Tb427.08.3750	54281	13.4	0.16	nucleolar protein, putative
142	89	2.8e-05	Tb927.10.4560 / Tb427.10.4560	94274	11.3	0.09	elongation factor 2
143	87	3.9e-05	Tb927.2.1140 / Tb427.02.1140	52161	20.7	0.17	retrotransposon hot spot protein, putative
144	84	8.3e-05	Tb927.3.3130 / Tb427.03.3130	177874	10.1	0.02	hypothetical protein, conserved	no human homolog
145	84	9e-05	Tb927.11.16890 / Tb427tmp.01.8650	228855	11.4	0.02	hypothetical protein, conserved	Tetratricopeptide repeat protein (TPR), putative
146	83	0.00011	Tb09.v4.0126	55005	17.8	0.08	variant surface glycoprotein, pseudogene
147	82	0.00013	Tb927.2.560 / Tb427.02.560	95966	27.9	0.09	retrotransposon hot spot protein, putative
148	76	0.00047	Tb927.7.2980 / Tb427.07.2980	21229	12.4	0.47	hypothetical protein, conserved	Nitroreductase 4
149	76	0.00057	Tb927.10.14750	31653	30.9	0.3	fibrillarin, putative
150	75	0.0006	Tb927.6.5040 / Tb427.06.5040	24494	26	0.65	ribosomal protein L15, putative
151	73	0.00094	Tb927.2.2390 / Tb427.02.2390	16769	33.5	0.28	hypothetical protein, conserved	no human homolog
152	73	0.0011	Tb927.7.5000 / Tb427.07.5000	29405	26.9	0.15	60S ribosomal protein L19, putative
153	72	0.0012	Tb927.4.2040 / Tb427.04.2040	20796	39.7	0.48	ALBA3
154	71	0.0015	Tb927.9.13650 / Tb427tmp.211.4460	20639	13.9	0.22	ADP-ribosylation factor, putative
155	70	0.0019	Tb927.11.3120 / Tb427tmp.02.0620	74731	15.7	0.12	nucleolar GTP-binding protein 1
156	70	0.0021	Tb927.4.3060 / Tb427.04.3060	17694	15.5	0.59	hypothetical protein, conserved	no human homolog
157	70	0.0022	Tb927.6.2790 / Tb427.06.2790	36934	18.5	0.25	L-threonine 3-dehydrogenase, putative
158	69	0.0027	Tb927.8.4450 / Tb427.08.4450	47151	12.4	0.09	RNA-binding protein, putative (RBP11)
159	66	0.0054	Tb927.10.9400 / Tb427.10.9400	31611	13.6	0.14	SF1 (branch point binding protein)
160	65	0.0059	Tb927.1.1700 / Tb427.01.1700	55121	11.8	0.16	AATF protein, putative
161	65	0.0068	Tb927.11.9590 / Tb427tmp.01.1350	48456	10.4	0.09	S-adenosylhomocysteine hydrolase, putative
162	64	0.0089	Tb927.10.8170 / Tb427.10.8170	144316	8	0.03	nuclear pore complex protein (NUP155), putative
